# Supplementary material for: Understanding the Light-Driven Enhancement of CO2 Hydrogenation over Ru/TiO2 Catalysts
Source: Molecules. 2025 Jun 13;30(12):2577. doi: 10.3390/molecules30122577 (PMC12196449; doi:10.3390/molecules30122577)
Supplement: Supplementary file 1 [file molecules-30-02577-s001.zip]

Archive with 1 entries (1 files):
- molecules-3580652-supplementary.pdf
